# Supplementary material for: Unimodal Latitudinal Pattern of Land-Snail Species Richness across Northern Eurasian Lowlands
Source: PLoS One. 2014 Aug 4;9(8):e104035. doi: 10.1371/journal.pone.0104035 (PMC4121278; doi:10.1371/journal.pone.0104035)
Supplement: Table S1 — Data used in the analyses with numbers of all recorded land snail species (All Sum) at each of the 29 studied sites, mean numbers of species (All Mean), and means of species recorded at open (Open Mean) and forest (Forest Mean) habitats separately at each site; numbers of open and forest plots sampled is given in the second column (Open/Forest). NA refers to the situations where no open or forest habitats were sampled. Values of all explanatory variables used in the study are also provided. (XLSX) [file pone.0104035.s003.xlsx]

## Sheet: List1
Latitude (°N)	Open/Forest	All Sum	All Mean	Open Mean	Forest Mean	Jan Temp. (°C)	July Temp. (°C)	Annul Precip. (mm)	Poten. evapotran. (mm)	Water balance (mm)	Soil Ca (g/kg)
54.5	3/2	4	1.6	0.33	4	-17	19.8	364	684	-320	4.8124
55	3/1	8	2.75	1	8	-17.6	19.4	380	664	-284	3.93075
55.5	1/2	11	5.33	5	5.5	-17.9	19	397	651	-254	2.63867
56	2/2	7	3.5	1	6	-18.2	18.9	411	639	-228	6.69325
56.5	1/2	11	7.67	10	6.5	-18.7	18.6	426	609	-183	2.48067
57	2/2	16	7.25	6	8.5	-18.6	18.6	436	604	-168	7.599
57.5	1/2	15	9.67	10	9.5	-18.8	18.5	452	590	-138	5.49967
58	1/2	9	7	5	8	-19	18.4	469	578	-109	2.646
58.5	0/3	15	11	NA	11	-19.4	18.1	491	558	-67	2.938
59	1/2	10	6.33	0	9.5	-19.4	18.5	500	558	-58	1.3555
59.5	1/2	8	4.33	0	6.5	-19.8	18.5	511	549	-38	1.2315
60	1/2	8	4	3	4.5	-20.4	18.1	530	529	1	1.34
60.5	2/2	9	3.25	1	5.5	-21.1	17.7	557	504	53	1.11
61	1/2	5	2	0	3	-21.1	17.8	561	493	68	0.4665
61.5	1/2	3	1.67	0	2.5	-21.8	17.5	570	473	97	0.476
62	1/3	1	0.5	0	0.67	-22.1	17.3	557	458	99	0.24
62.5	1/2	1	0.33	0	0.5	-22.7	16.7	550	437	113	0.564
63	2/2	2	0.5	0	1	-23.2	16.1	543	422	121	0.5
63.5	1/4	5	1.8	0	3	-23.5	15.9	528	409	119	0.27325
64	2/1	0	0	0	0	-23.9	15.4	517	393	124	0.147
64.5	1/2	2	0.67	0	1	-24.5	16	507	393	114	0.27
65	1/3	1	0.25	0	0.33	-25	16.3	505	387	118	0.165333
65.5	1/2	1	0.33	0	0.5	-25.1	15.6	495	369	126	0.175
66	1/2	1	0.33	0	0.5	-25.3	14.9	483	357	126	0.2715
66.5	2/1	6	2	2	2	-25.8	14.2	484	342	142	0.298
66.75	2/1	3	2	3	0	-25.7	13.8	475	334	141	1.958
67	2/1	3	1.33	2	0	-25.8	13.6	469	328	141	0.745333
67.25	3/0	2	0.67	0.67	NA	-25.8	13.2	460	316	144	1.53633
67.5	3/0	0	0	0	NA	-25.8	12.8	454	308	146	1.534
